# Supplementary material for: NMR Reveals Specific Tracts within the Intrinsically Disordered Regions of the SARS-CoV-2 Nucleocapsid Protein Involved in RNA Encountering
Source: Biomolecules. 2022 Jul 2;12(7):929. doi: 10.3390/biom12070929 (PMC9312987; doi:10.3390/biom12070929)
Supplement: Supplementary file 1 [file biomolecules-12-00929-s001.zip]

Archive with 1 entries (1 files):
- biomolecules-1782046-supplementary.pdf
